# Supplementary material for: Anti-Skin Aging Potential of Methoxyflavones from Kaempferia parviflora Against TNF-α-Induced Oxidative Stress and Photoaging in Normal Human Dermal Fibroblasts
Source: Foods. 2025 Nov 23;14(23):4012. doi: 10.3390/foods14234012 (PMC12691992; doi:10.3390/foods14234012)
Supplement: Supplementary file 1 [file foods-14-04012-s001.zip]

Archive with 1 entries (1 files):
- foods-3922261-supplementary.pdf
